# Supplementary material for: Wing bone geometry reveals active flight in Archaeopteryx
Source: Nat Commun. 2018 Mar 13;9:923. doi: 10.1038/s41467-018-03296-8 (PMC5849612; doi:10.1038/s41467-018-03296-8)
Supplement: Supplementary file 4 — Supplementary Data 1 [file 41467_2018_3296_MOESM4_ESM.xlsx]

## Sheet: Sheet1
"Order"	"Family"	Vernacular name	Latin name	Data source (specified for humerus / ulna where relevant)	Canal density (Canals/mm2) humerus	Canal density (Canals/mm2) ulna	Average canal density (Canals/mm2)	Number of humerus/ulna sets	CA/TA humerus	J/M humerus	CA/TA ulna	J/M ulna	Locomotor mode (1)	Locomotor mode (2)	Body mass humerus (/ulna if divergent)	Source body mass
Accipitriformes	Accipitridae	Common buzzard	Buteo buteo	3	N.A.	N.A.	N.A.	1	0.383035	0.14247	0.413583	0.0637945	Gliding/Soaring flight	Flap-gliding flight	1012	Species average (11)
		Eurasian sparrowhawk	Accipiter nisus	3 + 4	N.A.	N.A.	N.A.	2	0.300655	0.133277	0.321732	0.0608148	Undulating flight	Flap-gliding flight	148	Weighed (12) / Species average (11)
		Hen harrier	Circus cyaneus	4	N.A.	N.A.	N.A.	1	0.297807	0.254719	0.360454	0.112715	Gliding/Soaring flight	Soaring flight	295	Weighed (12)
Anseriformes	Anatidae	Domestic goose	Anser anser domesticus	ESRF (Collection and data acquisition)	85	85	85	1	0.320338	0.112678	0.327976	0.0390111	Forward flapping/bounding flight	Continuous flapping flight	9000	Species average (Embden goose; 11)
		Malagasy shelduck	† Alopochen sirabensis	MdC (Collection) - ESRF (Data acquisition)	N.A.	N.A.	N.A.	1	0.548408	0.208825	0.458342	0.0715594	High frequency flapping flight	Continuous flapping flight	2000	Reconstructed through species average Alopochen aegyptiacus (13, 11)
		Mallard	Anas platyrhynchos	3	N.A.	N.A.	N.A.	1	0.490271	0.113752	0.485537	0.0465293	High frequency flapping flight	Continuous flapping flight	1048	Species average (11)
		Mute swan	Cygnus olor	3	N.A.	N.A.	N.A.	1	0.358656	0.434599	0.391145	0.107587	Forward flapping/bounding flight	Continuous flapping flight	8300	Species average (11)
		Northern shoveler	Anas clypeata	3	N.A.	N.A.	N.A.	1	0.440643	0.0822202	0.473705	0.0308558	High frequency flapping flight	Continuous flapping flight	554	Species average (11)
		Tufted duck	Aythya fuligula	3	N.A.	N.A.	N.A.	1	0.6076	0.0687183	0.548408	0.0286135	High frequency flapping flight	Continuous flapping flight	701.5	Species average (11)
Apterygiformes	Apterygidae	Southern brown kiwi	Apteryx australis	MdC (Collection) - ESRF (Data acquisition)	N.A.	N.A.	N.A.	1	0.721244	0.00310565	0.854877	0.000155038	Non-volant ("Ratite bipedal")	Non-volant ("Ratite bipedal")	2600	Species average (11)
Charadriiformes	Alcidae	Common murre	Uria aalge	ESRF (Collection and data acquisition) + 3	72	80	76	2	0.670926	0.106026	0.56726	0.0413031	High frequency flapping ("Wing-propelled dive")	Continuous flap ("Wing-propelled diving")	992	Species average (11)
		Great Auk	† Pinguinus impennis	5	N.A.	N.A.	N.A.	1	0.902703	0.0639489	0.764364	0.0342886	Non-volant ("Wing-propelled dive")	Non-volant ("Wing-propelled diving")	5000	Species average (14)
		Mancalla	† Mancalla cedrosensis	5	N.A.	N.A.	N.A.	1	0.93527	0.080194	0.85621	0.022029	Non-volant ("Wing-propelled dive")	Non-volant ("Wing-propelled diving")	2400	Species average (14)
		Razorbill	Alca torda	3 + 4	N.A.	N.A.	N.A.	2	0.753547	0.0852921	0.607273	0.0446607	High frequency flapping ("Wing-propelled dive")	Continuous flap ("Wing-propelled diving")	607.5	Weighed (12) / Species average (11)
	Burhinidae	Eurasian stone-curlew	Burhinus oedicnemus	4	N.A.	N.A.	N.A.	1	0.580564	0.130077	0.507867	0.0534638	Forward flapping/bounding flight	Continuous flapping flight	207	Weighed (12)
	Laridae	Black-headed gull	Chroicocephalus ridibundus	4	N.A.	N.A.	N.A.	2	0.508791	0.126941	0.429134	0.102871	Gliding/Soaring flight	Flap-gliding flight	185.5	Weighed (12)
		Black-legged kittiwake	Rissa tridactyla	ESRF (Collection and data acquisition)	115	110	112	1	0.554715	0.0588476	0.424185	0.0395603	Gliding/Soaring flight	Flap-gliding flight	317	Species average (11)
		European herring gull	Larus argentatus	ESRF (Collection and data acquisition)	74	72	73	1	0.534196	0.160967	0.437227	0.079385	Gliding/Soaring flight	Flap-gliding flight	1094	Species average (11)
		Lesser black-backed gull	Larus fuscus	3	N.A.	N.A.	N.A.	1	0.551065	0.152656	0.414624	0.0953584	Gliding/Soaring flight	Flap-gliding flight	766.2	Species average (11)
	Scolopacidae	Dunlin	Calidris alpina	4	N.A.	N.A.	N.A.	1	0.518216	0.0217551	0.514529	0.0166735	Forward flapping/bounding flight	Continuous flapping flight	49	Weighed (12)
		Eurasian woodcock	Scolopax rusticola	3	N.A.	N.A.	N.A.	1	0.532178	0.0586416	0.479028	0.0270889	Forward flapping/bounding flight	Continuous flapping flight	308.3	Species average (11)
	Sternidae	Little tern	Sterna albifrons	4	N.A.	N.A.	N.A.	1	0.565657	0.0428205	0.529374	0.0313333	Gliding/Soaring flight	Flap-gliding flight	39	Weighed (12)
Columbiformes	Columbidae	Common wood pigeon	Columba palumbus	4	N.A.	N.A.	N.A.	1	0.299424	0.105968	0.444505	0.0587157	Forward flapping/bounding flight	Continuous flapping flight	401	Weighed (12)
		Eurasian collared dove	Streptopelia decaocto	ESRF (Collection and data acquisition)	104	105	104	1	0.489702	0.117526	0.559247	0.0439611	Forward flapping/bounding flight	Continuous flapping flight	157	Species average (11)
Coraciiformes	Meropidae	European bee-eater	Merops apiaster	4	N.A.	N.A.	N.A.	1	0.439232	0.0342632	0.410895	0.0246491	Forward flapping/bounding flight	Flap-gliding flight	57	Weighed (12)
Cuculiformes	Cuculidae	Greater roadrunner	Geococcyx californianus	MNHM (Collection) - ESRF (Data acquisition)	86	59	72	1	0.433332	0.0289497	0.370949	0.0162165	Short flight	Burst flight	376	Species average (11)
Falconiformes	Falconidae	Common kestrel	Falco tinnunculus	3 + 4	N.A.	N.A.	N.A.	2	0.399315	0.115289	0.414769	0.0627823	Undulating flight	Flap-gliding flight	176	Weighed (12)
Galliformes	Odontophoridae	Northern bobwhite	Colinus virgianus	ESRF (Collection and data acquisition)	N.A.	N.A.	N.A.	1	0.45382	0.0260356	0.553519	0.00971237	Short flight	Burst flight	194	Species average (11)
	Phasianidae	Common pheasant	Phasianus colchicus	ESRF (Collection and data acquisition) + 3 + 4	154	124	139	3	0.410823	0.0850178	0.486189	0.0332762	Short flight	Burst flight	1005.33	Weighed (12) / Species average (11)
		Grey partridge	Perdix perdix	3	N.A.	N.A.	N.A.	1	0.538094	0.031415	0.603001	0.00977358	Short flight	Burst flight	492	Species average (11)
		Indian peafowl	Pavo cristatus	4	N.A.	N.A.	N.A.	1	0.354361	0.0291584	0.452008	0.0140868	Short flight	Burst flight	4200	Species average (11)
		Domesticated turkey	Meleagris gallopavo	ESRF (Collection and data acquisition)	94	81	87	1	0.327659	0.152918	0.38962	0.0595178	Short flight	Burst flight	35000	Weighed (P. Tafforeau)
Gruiformes	Otidae	Little bustard	Tetrax tetrax	4	N.A.	N.A.	N.A.	1	0.433742	0.150852	0.492227	0.0414391	Undulating flight	Continuous flapping flight	271	Weighed (12)
	Rallidae	Eurasian coot	Fulica atra	3	N.A.	N.A.	N.A.	1	0.602214	0.0259796	0.414468	0.0133772	High frequency flapping flight	Continuous flapping flight	734.3	Species average (11)
Musophagiformes	Musophagidae	Violet turaco	Musophaga violacea	ESRF (Collection and data acquisition)	N.A.	N.A.	N.A.	1	0.276483	0.0419506	0.295962	0.0252947	Short flight	Burst flight	360	Species average (15)
Opisthocomiformes	Opisthocomidae	Hoatzin	Opisthocomus hoazin	MNHM (Collection) - ESRF (Data acquisition)	43	43	43	1	0.284946	0.139052	0.36974	0.0630188	Short flight	Burst flight	750	Species average (16)
Passeriformes	Corvidae	Carrion crow	Corvus corone	3	N.A.	N.A.	N.A.	1	0.384128	0.138617	0.432241	0.0922541	Undulating flight	Flap-gliding flight	472.7	Species average (11)
		Eurasian magpie	Pica pica	ESRF (Collection and data acquisition)	93	91	92	1	0.383407	0.066341	0.405471	0.0451107	Undulating flight	Continuous flapping flight	178	Species average (11)
	Estrildidae	Blue-faced parrotfinch	Erythrura trichroa	ESRF (Collection and data acquisition)	N.A.	N.A.	N.A.	1	0.464591	0.0110714	0.404058	0.00552857	Forward flapping/bounding flight	Bounding flight	14	Species average (15)
	Fringillidae	Common chaffinch	Fringilla coelebs	ESRF (Collection and data acquisition)	N.A.	N.A.	N.A.	1	0.36834	0.0332947	0.348202	0.0197101	Forward flapping/bounding flight	Bounding flight	20.7	Species average (11)
	Paridae	Eurasian blue tit	Cyanistes caeruleus	ESRF (Collection and data acquisition)	N.A.	N.A.	N.A.	1	0.41456	0.0144466	0.373894	0.00907573	Forward flapping/bounding flight	Bounding flight	10.3	Species average (11)
	Passeridae	House sparrow	Passer domesticus	ESRF (Collection and data acquisition)	N.A.	N.A.	N.A.	1	0.411441	0.00856522	0.367062	0.0046917	Forward flapping/bounding flight	Bounding flight	25.3	Species average (11)
	Sylviidae	Eurasian blackcap	Sylvia atricapilla	ESRF (Collection and data acquisition)	N.A.	N.A.	N.A.	1	0.388595	0.0142994	0.375	0.00767665	Forward flapping/bounding flight	Bounding flight	16.7	Species average (11)
Pelicaniformes	Ardeidae	Cattle egret	Bubulcus ibis	ESRF (Collection and data acquisition)	N.A.	N.A.	N.A.	1	0.383023	0.0942867	0.449303	0.0293292	Undulating flight	Flap-gliding flight	390	Species average (11)
	Threskiornithidae	African sacred ibis	Threskiornis aethiopicus	ESRF (Collection and data acquisition)	N.A.	N.A.	N.A.	1	0.322833	0.149934	0.396315	0.0606514	Undulating flight	Flap-gliding flight	1530	Species average (11)
Piciformes	Picidae	European green woodpecker	Picus viridis	ESRF (Collection and data acquisition) + 4	82	65	73	3 (1 composite of 2 individuals)	0.383045	0.0722341	0.42258	0.0384894	Forward flapping/bounding flight	Bounding flight	154.67 / 164	Weighed (12) / Species average (11)
Podicipediformes	Podicipedidae	Great crested grebe	Podiceps cristatus	3	N.A.	N.A.	N.A.	1	0.61311	0.0514827	0.558503	0.0183468	High frequency flapping flight	Continuous flapping flight	738.7	Species average (11)
Procellariiformes	Diomedeidae	Northern royal albatross	Diomedea sanfordi	MoE (Collection) - ESRF (Data acquisition)	N.A.	N.A.	N.A.	1	0.377698	0.703036	0.498914	0.160659	Undulating flight	Soaring flight	7577	Species average (15)
		Black-browed albatross	Thalassarche melanophris	3	N.A.	N.A.	N.A.	1	0.486403	0.302451	0.568863	0.0742728	Undulating flight	Soaring flight	3232	Species average (11)
	Procellaridae	White-chinned petrel	Procellaria aequinoctialis	3	N.A.	N.A.	N.A.	1	0.763339	0.11603	0.672179	0.0548407	Undulating flight	Soaring flight	1285	Species average (15)
		Southern giant petrel	Macronectes giganteus	MoE (Collection) - ESRF (Data acquisition)	76	81	78	1	0.354124	0.261601	0.451797	0.099829	Undulating flight	Soaring flight	3698	Species average (11)
Psittaciformes	Cacatuidae	Cockatiel	Nymphicus hollandicus	4	N.A.	N.A.	N.A.	1	0.447616	0.0980172	0.407613	0.0675	Forward flapping/bounding flight	Continuous flapping flight	58	Weighed (12)
Rheiformes	Rheidae	Greater rhea	Rhea americana	MdC (Collection) - ESRF (Data acquisition)	N.A.	N.A.	N.A.	1	0.730117	0.0470337	0.789067	0.00303476	Non-volant ("Ratite bipedal")	Non-volant ("Ratite bipedal")	23000	Species average (11)
Strigiformes	Strigidae	Eurasian scops owl	Otus scops	4	N.A.	N.A.	N.A.	2	0.424515	0.0378333	0.413183	0.0162273	Undulating flight	Continuous flapping flight	66	Weighed (12)
		Long-eared owl	Asio otus	3 + 4	N.A.	N.A.	N.A.	2 (1 composite of 2 individuals)	0.335797	0.106072	0.357658	0.0552722	Undulating flight	Flap-gliding flight	257 / 227.5	Weighed (12) / Species average (11)
		Tawny owl	Strix aluco	ESRF (Collection and data acquisition)	122	110	116	1	0.384494	0.0498509	0.356673	0.0233319	Undulating flight	Flap-gliding flight	520	Species average (11)
	Tytonidae	Barn owl	Tyto alba	3 + 4	N.A.	N.A.	N.A.	3	0.324469	0.1204	0.41041	0.0468088	Undulating flight	Flap-gliding flight	359.33	Weighed (12) / Species average (11)
Struthioniformes	Struthionidae	Common ostrich	Struthio camelus	MdC (Collection) - ESRF (Data acquisition)	N.A.	N.A.	N.A.	1	0.728911	0.024804	0.529365	0.00388396	Non-volant ("Ratite bipedal")	Non-volant ("Ratite bipedal")	111000	Species average (11)
Suliformes	Phalacrocoracidae	Great cormorant	Phalacrocorax carbo	3	N.A.	N.A.	N.A.	1	0.472168	0.0975579	0.427702	0.0371286	Undulating flight	Continuous flapping flight	3629	Species average (11)
	Sulidae	Northern gannet	Morus bassanus	ESRF (Collection and data acquisition)	76	70	73	1	0.489487	0.200837	0.394367	0.0930504	Undulating flight	Soaring flight	2950	Species average (11)
† Saurischia	† Allosauridae	Allosaurus	† Allosaurus fragilis	6	N.A.	N.A.	N.A.	1 (composite of 2 individuals)	0.764207	0.397615	0.942806	0.167617	Non-volant ("Dinosaurian bipedal")	Non-volant ("Dinosaurian bipedal")	789000 / 984000	Reconstructed (6)
	† Archaeopterygidae	Archaeopteryx #5 (Eichstätt Specimen)	† Archaeopteryx cf. lithographica	JM (Collection) - ESRF (Data acquisition)	119	112	116	1 (reconstructed)	0.425933	0.00750443	0.457776	0.00194747	Archaeopteryx (unknown)	Archaeopteryx (unknown)	158	Reconstructed (17)
	† Archaeopterygidae	Archaeopteryx #7 (Munich Specimen)	† Archaeopteryx cf. lithographica	PMM (Collection) - ESRF (Data acquisition)	N.A.	N.A.	N.A.	1 (reconstructed)	0.442851	0.0220339	0.45385	0.00623268	Archaeopteryx (unknown)	Archaeopteryx (unknown)	254	Reconstructed (17)
	† Archaeopterygidae	Archaeopteryx #9 (Bürgermeister-Müller Specimen)	† Archaeopteryx cf. lithographica	BMM (Collection) - ESRF (Data acquisition)	67	70	69	1 (reconstructed, average of 2 sections)	0.398102	0.031618	0.421017	0.00770625	Archaeopteryx (unknown)	Archaeopteryx (unknown)	456	Reconstructed (17)
	† Compsognathidae	Compsognathus	† Compsognathus longipes	PMM (Collection) - ESRF (Data acquisition)	N.A.	N.A.	N.A.	1 (reconstructed)	0.575786	0.0167879	0.803183	0.00145931	Non-volant ("Dinosaurian bipedal")	Non-volant ("Dinosaurian bipedal")	580	Reconstructed (18)
	† Dromaeosauridae	Deinonychus	† aff. Deinonychus antirrhopus	7 / TUoM (Collection) - ESRF (Data acquisition)	N.A.	64	(64)	1 (composite of 2 individuals)	0.71549	0.065751	0.770907	0.0157143	Non-volant ("Dinosaurian bipedal")	Non-volant ("Dinosaurian bipedal")	60000	Reconstructed (19)
	† Neovenatoridae	Australovenator	† Australovenator wintonensis	8	N.A.	N.A.	N.A.	1	0.789803	0.498072	0.580916	0.0370412	Non-volant ("Dinosaurian bipedal")	Non-volant ("Dinosaurian bipedal")	500000	Reconstructed (19)
† Ornithischia	† Tenontosauridae	Tenontosaurus	† Tenontosaurus tiletti	9	N.A.	N.A.	N.A.	1	0.780817	0.267233	0.785391	0.0320716	Non-volant ("Dinosaurian omnipedal")	Non-volant ("Dinosaurian omnipedal")	600000	Reconstructed (19)
† Pterosauria	† ?Anhangueridae	Brasileodactylus	† Brasileodactylus araripensis	MdC (Collection) - ESRF (Data acquisition)	N.A.	N.A.	N.A.	1	0.18068	0.56286	0.190414	0.372419	Volant ("Short-tailed pterosaurian flight")	Volant ("Short-tailed pterosaurian flight")	6540	Reconstructed through comparative material (20-23)
	† Rhamphorhynchidae	Rhamphorhynchus	† Rhamphorhynchus sp.	MdC (Collection) - ESRF (Data acquisition)	N.A.	N.A.	N.A.	1 (reconstructed)	0.516453	0.00843895	0.561902	0.00459684	Volant ("Long-tailed pterosaurian flight")	Volant ("Long-tailed pterosaurian flight")	95	Reconstructed (24)
Crocodilia	Alligatoridae	American alligator	Alligator missisipiensis	10	N.A.	N.A.	N.A.	1	0.922903	0.0194388	0.876884	0.00456108	Non-volant ("Crocodilian quadrupedal")	Non-volant ("Crocodilian quadrupedal")	14469	Reconstructed through body length - body mass relationship (25)
	Crocodylidae	Nile crocodile	Crocodylus niloticus	ESRF (Collection and data acquisition)	6	8	7	1	0.923589	0.14203	0.897568	0.0141485	Non-volant ("Crocodilian quadrupedal")	Non-volant ("Crocodilian quadrupedal")	149227	Reconstructed through body length - body mass relationship (26)
