# Supplementary material for: Wing bone geometry reveals active flight in Archaeopteryx
Source: Nat Commun. 2018 Mar 13;9:923. doi: 10.1038/s41467-018-03296-8 (PMC5849612; doi:10.1038/s41467-018-03296-8)
Supplement: Supplementary file 5 — Supplementary Data 2 [file 41467_2018_3296_MOESM5_ESM.xlsx]

## Sheet: Sheet1
Taxon (specimen)	K-means clustering of parameters set to two clusters (K=2)		pPC scores			Partitioning Around Medoids of pPC scores		Linear Discriminant Analysis - Classification
	Volant (1) / Non-volant (2)	K-means clusters (1 / 2)	pPC1	pPC2	pPC3	Volant (1) / Non-volant (2)	PAM grouping (1 / 2)	Given group Viscor et al. (1)	Classification Viscor et al. (1)	Given group Close et al. (2)	Classification Close et al. (2)
Accipiter nisus	1	1	-8.14325	10.9405	-0.086793	1	1	Undulating flight	Undulating flight	Flap-gliding flight	Flap-gliding flight
Alca torda	1	2	4.20842	3.06967	0.866415	1	2	High frequency flapping ("Wing-propelled dive")	High frequency flapping ("Wing-propelled dive")	Continuous flap ("Wing-propelled diving")	Continuous flap ("Wing-propelled diving")
Alligator mississippiensis	2	2	14.2919	0.465598	0.19749	2	2	Non-volant ("Crocodilian quadrupedal")	Non-volant ("Crocodilian quadrupedal")	Non-volant ("Crocodilian quadrupedal")	Non-volant ("Crocodilian quadrupedal")
Allosaurus fragilis	2	2	-4.59421	-16.7031	2.40645	2	2	Non-volant ("Dinosaurian bipedal")	Non-volant ("Dinosaurian bipedal")	Non-volant ("Dinosaurian bipedal")	Non-volant ("Dinosaurian bipedal")
Alopochen sirabensis	1	1	-5.05644	3.35266	-1.08284	1	1	High frequency flapping flight	Gliding/Soaring flight	Continuous flapping flight	Soaring flight
Anas clypeata	1	1	-1.1305	9.68038	-0.636747	1	1	High frequency flapping flight	Short flight	Continuous flapping flight	Burst flight
Anas platyrhynchos	1	1	-1.8866	7.30205	-0.236879	1	1	High frequency flapping flight	High frequency flapping flight	Continuous flapping flight	Continuous flapping flight
Anser anser domesticus	1	1	-6.0741	12.2469	-1.26705	1	1	Forward flapping/bounding flight	Forward flapping/bounding flight	Continuous flapping flight	Bounding flight
Apteryx australis	2	2	11.8709	3.83175	0.192512	2	2	Non-volant ("Ratite bipedal")	Non-volant ("Ratite bipedal")	Non-volant ("Ratite bipedal")	Non-volant ("Ratite bipedal")
Asio otus	1	1	-6.21256	10.9263	0.377465	1	1	Undulating flight	Undulating flight	Flap-gliding flight	Flap-gliding flight
Australovenator wintonensis	2	2	-4.375	-7.08008	-12.4708	2	2	Non-volant ("Dinosaurian bipedal")	Non-volant ("Dinosaurian omnipedal")	Non-volant ("Dinosaurian bipedal")	Non-volant ("Dinosaurian omnipedal")
Aythya fuligula	1	1	2.65779	6.97448	-0.171041	1	1	High frequency flapping flight	High frequency flapping flight	Continuous flapping flight	Continuous flapping flight
Brasileodactylus araripensis	1	1	-39.1665	-12.3992	12.6089	1	1	Short-tailed pterosaurian flight	Short-tailed pterosaurian flight	Short-tailed pterosaurian flight	Short-tailed pterosaurian flight
Bubulcus ibis	1	1	-2.44814	10.5203	-1.21484	1	1	Undulating flight	Short flight	Flap-gliding flight	Burst flight
Burhinus oedicnemus	1	1	-1.10027	5.11081	-0.065057	1	1	Forward flapping/bounding flight	High frequency flapping flight	Continuous flapping flight	Continuous flapping flight
Buteo buteo	1	1	-6.03422	8.10685	0.126127	1	1	Gliding/Soaring flight	Undulating flight	Flap-gliding flight	Flap-gliding flight
Calidris alpina	1	1	2.67518	10.3784	0.149139	1	1	Forward flapping/bounding flight	Long-tailed pterosaurian flight	Continuous flapping flight	Long-tailed pterosaurian flight
Chroicocephalus ridibundus	1	1	-6.023	4.78118	3.97748	1	1	Gliding/Soaring flight	Gliding/Soaring flight	Flap-gliding flight	Flap-gliding flight
Circus cyaneus	1	1	-13.2726	4.60264	0.644035	1	1	Gliding/Soaring flight	Undulating flight	Soaring flight	Flap-gliding flight
Colinus virgianus	1	1	2.70321	10.7535	-0.505793	1	1	Short flight	Long-tailed pterosaurian flight	Burst flight	Long-tailed pterosaurian flight
Columba palumbus	1	1	-5.59313	9.78262	0.85304	1	1	Forward flapping/bounding flight	Short flight	Continuous flapping flight	Burst flight
Compsognathus longipes	2	2	8.7664	7.35775	-0.28359	2	2	Non-volant ("Dinosaurian bipedal")	High frequency flapping ("Wing-propelled dive")	Non-volant ("Dinosaurian bipedal")	Continuous flap ("Wing-propelled diving")
Corvus corone	1	1	-7.29464	6.43995	2.68123	1	1	Undulating flight	Gliding/Soaring flight	Flap-gliding flight	Flap-gliding flight
Crocodylus niloticus	2	2	11.3525	-3.49391	-2.70589	2	2	Non-volant ("Crocodilian quadrupedal")	Non-volant ("Crocodilian quadrupedal")	Non-volant ("Crocodilian quadrupedal")	Non-volant ("Crocodilian quadrupedal")
Cyanistes caeruleus	1	1	-0.226958	14.4351	-0.630186	1	1	Forward flapping/bounding flight	Forward flapping/bounding flight	Bounding flight	Bounding flight
Cygnus olor	1	1	-15.6715	-0.936617	-5.20503	1	1	Forward flapping/bounding flight	Undulating flight	Continuous flapping flight	Soaring flight
Deinonychus antirrhopus	2	2	8.25357	2.85828	-0.612543	2	2	Non-volant ("Dinosaurian bipedal")	Non-volant ("Ratite bipedal")	Non-volant ("Dinosaurian bipedal")	Non-volant ("Ratite bipedal")
Diomedea sanfordi	1	1	-22.7837	-12.4554	-8.71427	1	1	Undulating flight	Undulating flight	Soaring flight	Soaring flight
Erythrura trichroa	1	1	1.1759	13.6285	-0.735322	1	1	Forward flapping/bounding flight	Forward flapping/bounding flight	Bounding flight	Bounding flight
Falco tinnunculus	1	1	-5.13959	8.6419	0.883626	1	1	Undulating flight	Undulating flight	Flap-gliding flight	Flap-gliding flight
Fringilla coelebs	1	1	-2.26162	14.3682	-0.391309	1	1	Forward flapping/bounding flight	Forward flapping/bounding flight	Bounding flight	Bounding flight
Fulica atra	1	1	2.39688	11.0624	-0.450434	1	1	High frequency flapping flight	High frequency flapping flight	Continuous flapping flight	Continuous flapping flight
Geococcyx californianus	1	1	-0.751054	13.5273	-0.47284	1	1	Short flight	Forward flapping/bounding flight	Burst flight	Bounding flight
Larus argentatus	1	1	-4.95842	4.68199	0.988127	1	1	Gliding/Soaring flight	Gliding/Soaring flight	Flap-gliding flight	Flap-gliding flight
Larus fuscus	1	1	-5.80846	4.2448	2.5421	1	1	Gliding/Soaring flight	Gliding/Soaring flight	Flap-gliding flight	Flap-gliding flight
Macronectes giganteus	1	1	-10.5554	2.95198	-0.418968	1	1	Undulating flight	Undulating flight	Soaring flight	Soaring flight
Mancalla cedrosensis	2	2	11.7994	-1.78901	-0.237158	2	2	Non-volant ("Wing-propelled dive")	Non-volant ("Wing-propelled dive")	Non-volant ("Wing-propelled diving")	Non-volant ("Wing-propelled diving")
Meleagris gallopavo	1	1	-7.12094	9.09501	-0.631738	1	1	Short flight	Undulating flight	Burst flight	Flap-gliding flight
Merops apiaster	1	1	-0.67565	12.249	0.167207	1	1	Forward flapping/bounding flight	Forward flapping/bounding flight	Flap-gliding flight	Bounding flight
Morus bassanus	1	1	-7.8693	4.18252	0.799168	1	1	Undulating flight	Gliding/Soaring flight	Soaring flight	Flap-gliding flight
Musophaga violacea	1	1	-4.79092	15.783	-0.344548	1	1	Short flight	Short flight	Burst flight	Bounding flight
Nymphicus hollandicus	1	1	-4.4896	8.38958	1.81382	1	1	Forward flapping/bounding flight	Gliding/Soaring flight	Continuous flapping flight	Flap-gliding flight
Opisthocomus hoazin	1	1	-7.88795	10.0924	0.0244634	1	1	Short flight	Undulating flight	Burst flight	Flap-gliding flight
Otus scops	1	1	-0.432201	12.7237	-0.651627	1	1	Undulating flight	Forward flapping/bounding flight	Continuous flapping flight	Bounding flight
Passer domesticus	1	1	0.0111854	14.9555	-0.835593	1	1	Forward flapping/bounding flight	Forward flapping/bounding flight	Bounding flight	Bounding flight
Pavo cristatus	1	1	-0.475698	13.2538	-0.506776	1	1	Short flight	Short flight	Burst flight	Burst flight
Perdix perdix	1	1	4.45413	8.82595	-0.517283	1	1	Short flight	Long-tailed pterosaurian flight	Burst flight	Long-tailed pterosaurian flight
Phalacrocorax carbo	1	1	-2.09819	9.3389	-0.670796	1	1	Undulating flight	Forward flapping/bounding flight	Continuous flapping flight	Continuous flapping flight
Phasianus colchicus	1	1	-1.54441	9.63497	-0.502962	1	1	Short flight	Short flight	Burst flight	Burst flight
Pica pica	1	1	-3.39342	11.1296	0.869424	1	1	Undulating flight	Forward flapping/bounding flight	Flap-gliding flight	Flap-gliding flight
Picus viridis	1	1	-2.88999	11.0458	0.170682	1	1	Forward flapping/bounding flight	Short flight	Bounding flight	Burst flight
Pinguinus impennis	2	2	9.63612	-0.138408	1.06892	2	2	Non-volant ("Wing-propelled dive")	Non-volant ("Wing-propelled dive")	Non-volant ("Wing-propelled diving")	Non-volant ("Wing-propelled diving")
Podiceps cristatus	1	1	3.85544	7.71099	-0.481082	1	1	High frequency flapping flight	High frequency flapping flight	Continuous flapping flight	Continuous flapping flight
Procellaria aequinoctialis	1	2	4.04863	0.605629	0.932744	2	2	Undulating flight	High frequency flapping ("Wing-propelled dive")	Soaring flight	Continuous flap ("Wing-propelled diving")
Rhamphorhynchus sp.	1	1	4.35256	10.5926	-0.351346	1	1	Long-tailed pterosaurian flight	Long-tailed pterosaurian flight	Long-tailed pterosaurian flight	Long-tailed pterosaurian flight
Rhea americana	2	2	9.86636	3.5187	-1.05792	2	2	Non-volant ("Ratite bipedal")	Non-volant ("Ratite bipedal")	Non-volant ("Ratite bipedal")	Non-volant ("Ratite bipedal")
Rissa tridactyla	1	1	-0.329137	9.28941	0.746869	1	1	Gliding/Soaring flight	High frequency flapping flight	Flap-gliding flight	Continuous flapping flight
Scolopax rusticola	1	1	0.914995	9.31292	-0.180336	1	1	Forward flapping/bounding flight	High frequency flapping flight	Continuous flapping flight	Continuous flapping flight
Sterna albifrons	1	1	2.22444	8.2962	0.790465	1	1	Gliding/Soaring flight	High frequency flapping flight	Flap-gliding flight	Continuous flapping flight
Streptopelia decaocto	1	1	-0.723232	6.15676	-0.40078	1	1	Forward flapping/bounding flight	Long-tailed pterosaurian flight	Continuous flapping flight	Continuous flapping flight
Strix aluco	1	1	-2.49202	13.4346	-0.567981	1	1	Undulating flight	Forward flapping/bounding flight	Flap-gliding flight	Bounding flight
Struthio camelus	2	2	6.39409	8.23797	-0.89776	2	2	Non-volant ("Ratite bipedal")	High frequency flapping ("Wing-propelled dive")	Non-volant ("Ratite bipedal")	Continuous flap ("Wing-propelled diving")
Sylvia atricapilla	1	1	-0.474783	14.7975	-0.751756	1	1	Forward flapping/bounding flight	Short flight	Bounding flight	Bounding flight
Tenontosaurus tilletti	2	2	3.9563	-4.12033	-5.35138	2	2	Non-volant ("Dinosaurian omnipedal")	Non-volant ("Dinosaurian omnipedal")	Non-volant ("Dinosaurian omnipedal")	Non-volant ("Dinosaurian omnipedal")
Tetrax tetrax	1	1	-3.07027	7.17141	-1.81068	1	1	Undulating flight	Short flight	Continuous flapping flight	Continuous flapping flight
Thalassarche melanophris	1	1	-6.45283	-0.226225	-3.49823	1	1	Undulating flight	Undulating flight	Soaring flight	Soaring flight
Threskiornis aethiopicus	1	1	-7.08465	9.06227	-0.4317	1	1	Undulating flight	Undulating flight	Flap-gliding flight	Burst flight
Tyto alba	1	1	-5.40131	10.2763	-0.658118	1	1	Undulating flight	Short flight	Flap-gliding flight	Burst flight
Uria aalge	1	2	2.23523	4.32695	-0.177459	1	2	High frequency flapping ("Wing-propelled dive")	High frequency flapping ("Wing-propelled dive")	Continuous flap ("Wing-propelled diving")	Continuous flap ("Wing-propelled diving")
Archaeopteryx (#5)	?	1	1.74872	13.4918	-0.821014	?	1	?	Short flight	?	Burst flight
Archaeopteryx (#7)	?	1	1.349	12.7667	-0.907699	?	1	?	Short flight	?	Burst flight
Archaeopteryx (#9)	?	1	-0.0406393	13.5014	-1.17116	?	1	?	Short flight	?	Burst flight
		Correctly grouped as Volant (1) or Non-Volant (2)					Correctly grouped as Volant (1) or Non-Volant (2)		Correctly classified locomotor mode		Correctly classified locomotor mode
		Incorrectly grouped as Non-Volant (2)					Incorrectly grouped as Non-Volant (2)		Misclassified locomotor mode		Misclassified locomotor mode
		Grouping of Archaeopteryx specimens (with 1; Volant)					Grouping of Archaeopteryx specimens (with 1; Volant)		Retrodicted locomotor mode		Retrodicted locomotor mode
