# Supplementary material for: Wing bone geometry reveals active flight in Archaeopteryx
Source: Nat Commun. 2018 Mar 13;9:923. doi: 10.1038/s41467-018-03296-8 (PMC5849612; doi:10.1038/s41467-018-03296-8)
Supplement: Supplementary file 6 — Supplementary Data 3 [file 41467_2018_3296_MOESM6_ESM.xlsx]

## Sheet: Sheet1
Species	Element	Voxel size (μm)	Energy (keV)	Filter, mm	Propagation distance (cm)	Camera	Scintillator	Insertion device	Gap (mm)	Number of projections	Accumulation mode, factor	Half-acquisition mode	Exposure time (s)	Beamline
† Alopochen sirabensis	Humerus	25.37	142	Al, 2.8; Cu, 6.5	640	PCO EDGE 5.5	LuAG_2000	W150	35	6000	NO	YES	0.02	ID19
† Alopochen sirabensis	Ulna	25.37	142	Al, 2.8; Cu, 6.5	640	PCO EDGE 5.5	LuAG_2000	W150	35	6000	NO	YES	0.02	ID19
Anser anser domesticus	Humerus	6.24	74	Al, 6; W, 0.3	225	PCO EDGE 5.5	LuAG_200	BM	N.A.	8000	NO	YES	0.045	BM05
Anser anser domesticus	Ulna	6.24	74	Al, 6; W, 0.3	225	PCO EDGE 5.5	LuAG_200	BM	N.A.	8000	NO	YES	0.045	BM05
Apteryx australis	Humerus	25.37	77	Al, 2.8; Au, 0.28	640	PCO EDGE 5.5	LuAG_2000	W150	56	6000	NO	YES	0.02	ID19
Apteryx australis	Ulna	25.37	77	Al, 2.8; Au, 0.28	640	PCO EDGE 5.5	LuAG_2000	W150	56	6000	NO	YES	0.02	ID19
Bubulcus ibis	Humerus	4.66	72	Al, 2.8; Cu, 1.4	130	PCO EDGE 5.5	GGG_100	W150	60	6000	NO	NO	0.05	ID19
Bubulcus ibis	Ulna	4.66	72	Al, 2.8; Cu, 1.4	130	PCO EDGE 5.5	GGG_100	W150	60	6000	NO	NO	0.05	ID19
Colinus virgianus	Humerus	4.66	72	Al, 2.8; Cu, 1.4	130	PCO EDGE 5.5	GGG_100	W150	60	6000	NO	YES	0.05	ID19
Colinus virgianus	Ulna	4.66	72	Al, 2.8; Cu, 1.4	130	PCO EDGE 5.5	GGG_100	W150	60	6000	NO	YES	0.05	ID19
Cyanistes caeruleus	Humerus	4.66	72	Al, 2.8; Cu, 1.4	130	PCO EDGE 5.5	GGG_100	W150	60	6000	NO	YES	0.05	ID19
Cyanistes caeruleus	Ulna	4.66	72	Al, 2.8; Cu, 1.4	130	PCO EDGE 5.5	GGG_100	W150	60	6000	NO	YES	0.05	ID19
Erythrura trichroa	Humerus	4.66	72	Al, 2.8; Cu, 1.4	130	PCO EDGE 5.5	GGG_100	W150	60	6000	NO	NO	0.05	ID19
Erythrura trichroa	Ulna	4.66	72	Al, 2.8; Cu, 1.4	130	PCO EDGE 5.5	GGG_100	W150	60	6000	NO	NO	0.05	ID19
Fringilla coelebs	Humerus	4.66	72	Al, 2.8; Cu, 1.4	130	PCO EDGE 5.5	GGG_100	W150	60	6000	NO	YES	0.05	ID19
Fringilla coelebs	Ulna	4.66	72	Al, 2.8; Cu, 1.4	130	PCO EDGE 5.5	GGG_100	W150	60	6000	NO	YES	0.05	ID19
Geococcyx californianus	Humerus	6.26	77	Al, 2; Au, 0.35	225	PCO EDGE 5.5	GGG_100	BM	N.A.	6000	NO	YES	0.06	BM05
Geococcyx californianus	Ulna	6.26	77	Al, 2; Au, 0.35	225	PCO EDGE 5.5	GGG_100	BM	N.A.	6000	NO	YES	0.06	BM05
Larus argentatus	Humerus	6.24	74	Al, 6; W, 0.3	225	PCO EDGE 5.5	LuAG_200	BM	N.A.	3471	NO	YES	0.045	BM05
Larus argentatus	Ulna	6.24	74	Al, 6; W, 0.3	225	PCO EDGE 5.5	LuAG_200	BM	N.A.	3471	NO	YES	0.045	BM05
Macronectes giganteus	Humerus	6.26	77	Al, 2; Au, 0.35	225	PCO EDGE 5.5	GGG_100	BM	N.A.	5969	NO	NO	0.06	BM05
Macronectes giganteus	Ulna	6.26	77	Al, 2; Au, 0.35	225	PCO EDGE 5.5	GGG_100	BM	N.A.	5969	NO	NO	0.06	BM05
Meleagris gallopavo	Humerus	6.24	74	Al, 6; W, 0.3	225	PCO EDGE 5.5	LuAG_200	BM	N.A.	8000	NO	NO	0.045	BM05
Meleagris gallopavo	Ulna	6.24	74	Al, 6; W, 0.3	225	PCO EDGE 5.5	LuAG_200	BM	N.A.	8000	NO	NO	0.045	BM05
Morus bassanus	Humerus	6.24	74	Al, 6; W, 0.3	225	PCO EDGE 5.5	LuAG_200	BM	N.A.	8000	NO	YES	0.045	BM05
Morus bassanus	Ulna	6.24	74	Al, 6; W, 0.3	225	PCO EDGE 5.5	LuAG_200	BM	N.A.	3471	NO	YES	0.045	BM05
Musophaga violacea	Humerus	4.66	72	Al, 2.8; Cu, 1.4	130	PCO EDGE 5.5	GGG_100	W150	60	6000	NO	YES	0.05	ID19
Musophaga violacea	Ulna	4.66	72	Al, 2.8; Cu, 1.4	130	PCO EDGE 5.5	GGG_100	W150	60	6000	NO	YES	0.05	ID19
Opisthocomus hoazin	Humerus	6.31	136	Al, 40; Cu, 3.1; Mo, 0.1	225	PCO EDGE 5.5	GGG_500	BM	N.A.	3471	NO	NO	0.1	BM05
Opisthocomus hoazin	Ulna	6.31	136	Al, 40; Cu, 3.1; Mo, 0.1	225	PCO EDGE 5.5	GGG_500	BM	N.A.	3471	NO	NO	0.1	BM05
Passer domesticus	Humerus	4.66	72	Al, 2.8; Cu, 1.4	130	PCO EDGE 5.5	GGG_100	W150	60	6000	NO	YES	0.05	ID19
Passer domesticus	Ulna	4.66	72	Al, 2.8; Cu, 1.4	130	PCO EDGE 5.5	GGG_100	W150	60	6000	NO	YES	0.05	ID19
Phasianus colchicus	Humerus	6.24	74	Al, 6; W, 0.3	225	PCO EDGE 5.5	LuAG_200	BM	N.A.	3471	NO	YES	0.045	BM05
Phasianus colchicus	Ulna	6.24	74	Al, 6; W, 0.3	225	PCO EDGE 5.5	LuAG_200	BM	N.A.	3471	NO	YES	0.045	BM05
Pica pica	Humerus	6.24	71	Al, 12; W, 0.15	225	PCO EDGE 5.5	LuAG_200	BM	N.A.	3471	NO	NO	0.045	BM05
Pica pica	Ulna	6.24	71	Al, 12; W, 0.15	225	PCO EDGE 5.5	LuAG_200	BM	N.A.	3471	NO	NO	0.045	BM05
Picus viridis	Humerus	6.24	81	Alprof, 17; W, 0.3	225	PCO EDGE 5.5	GGG_100	BM	N.A.	3471	NO	NO	0.045	BM05
Picus viridis	Ulna	6.24	81	Alprof, 17; W, 0.3	225	PCO EDGE 5.5	GGG_100	BM	N.A.	3471	NO	NO	0.045	BM05
Rhea americana	Humerus	25.37	142	Al, 2.8; Cu, 6.5	640	PCO EDGE 5.5	LuAG_2000	W150	35	6000	NO	YES	0.02	ID19
Rhea americana	Ulna	25.37	142	Al, 2.8; Cu, 6.5	640	PCO EDGE 5.5	LuAG_2000	W150	35	6000	NO	YES	0.02	ID19
Rissa tridactyla	Humerus	6.24	81	Alprof, 17; W, 0.3	225	PCO EDGE 5.5	GGG_100	BM	N.A.	3471	NO	NO	0.045	BM05
Rissa tridactyla	Ulna	6.24	81	Alprof, 17; W, 0.3	225	PCO EDGE 5.5	GGG_100	BM	N.A.	3471	NO	NO	0.045	BM05
Streptopelia decaocto	Humerus	6.24	71	Al, 12; W, 0.15	225	PCO EDGE 5.5	LuAG_200	BM	N.A.	3471	NO	NO	0.045	BM05
Streptopelia decaocto	Ulna	6.24	71	Al, 12; W, 0.15	225	PCO EDGE 5.5	LuAG_200	BM	N.A.	3471	NO	NO	0.045	BM05
Strix aluco	Humerus	6.24	74	Al, 6; W, 0.3	225	PCO EDGE 5.5	LuAG_200	BM	N.A.	3471	NO	YES	0.045	BM05
Strix aluco	Ulna	6.24	74	Al, 6; W, 0.3	225	PCO EDGE 5.5	LuAG_200	BM	N.A.	3471	NO	YES	0.045	BM05
Struthio camelus	Humerus	25.37	142	Al, 2.8; Cu, 6.5	640	PCO EDGE 5.5	LuAG_2000	W150	35	6000	NO	YES	0.02	ID19
Struthio camelus	Ulna	25.37	142	Al, 2.8; Cu, 6.5	640	PCO EDGE 5.5	LuAG_2000	W150	35	6000	NO	YES	0.02	ID19
Sylvia atricapilla	Humerus	6.26	81	Al, 12; Au, 0.35	225	PCO EDGE 5.5	GGG_100	BM	N.A.	5969	NO	NO	0.06	BM05
Sylvia atricapilla	Ulna	6.26	81	Al, 12; Au, 0.35	225	PCO EDGE 5.5	GGG_100	BM	N.A.	5969	NO	NO	0.06	BM05
Threskiornis aethiopicus	Humerus	4.66	72	Al, 2.8; Cu, 1.4	130	PCO EDGE 5.5	GGG_100	W150	60	6000	NO	NO	0.05	ID19
Threskiornis aethiopicus	Ulna	4.66	72	Al, 2.8; Cu, 1.4	130	PCO EDGE 5.5	GGG_100	W150	60	6000	NO	NO	0.05	ID19
Uria aalge	Humerus	6.25	71	Al, 12; W, 0.15	225	PCO EDGE 5.5	LuAG_200	BM	N.A.	3471	NO	NO	0.045	BM05
Uria aalge	Ulna	6.24	71	Al, 12; W, 0.15	225	PCO EDGE 5.5	LuAG_200	BM	N.A.	3471	NO	NO	0.045	BM05
† Archaeopteryx cf. lithographica #5	Humerus	3.11	184	Al, 2.8; Cu, 6; W, 0.5	380	PCO EDGE 5.5	GGG_500	W150	26.5	6000	x5	YES	0.15	ID19
† Archaeopteryx cf. lithographica #5	Ulna	3.11	184	Al, 2.8; Cu, 6; W, 0.5	380	PCO EDGE 5.5	GGG_500	W150	26.5	6000	x5	YES	0.15	ID19
† Archaeopteryx cf. lithographica #7	Humerus	6.3	137	Al, 5.6; Cu, 6	900	PCO EDGE 5.5	LuAG_500	W150	26.5	6000	x21	YES	0.25	ID19
† Archaeopteryx cf. lithographica #7	Ulna	6.3	137	Al, 5.6; Cu, 6	900	PCO EDGE 5.5	LuAG_500	W150	26.5	6000	x21	YES	0.25	ID19
† Archaeopteryx cf. lithographica #9	Humerus	6.56	129	Al, 2.8; Cu, 4	160	FReLoN 2K14	GGG_500	W150	26.5	4998	NO	YES	0.32	ID19
† Archaeopteryx cf. lithographica #9	Ulna	6.56	129	Al, 2.8; Cu, 4	160	FReLoN 2K14	GGG_500	W150	26.5	4998	NO	YES	0.32	ID19
† Brasileodactylus araripensis	Humerus	25.37	103	Al, 2.8; Cu, 6.5	640	PCO EDGE	LuAG_2000	W150	66	6000	NO	YES	0.02	ID19
† Brasileodactylus araripensis	Ulna	25.37	103	Al, 2.8; Cu, 6.5	640	PCO EDGE	LuAG_2000	W150	66	6000	NO	YES	0.02	ID19
† Compsognathus longipes	Humerus	6.43	160	Al, 3; Cu, 6	2100	PCO EDGE 5.5	LuAG_500	BM	N.A.	6000	x17	YES	0.25	BM05
† Compsognathus longipes	Ulna	6.43	160	Al, 3; Cu, 6	2100	PCO EDGE 5.5	LuAG_500	BM	N.A.	6000	x17	YES	0.25	BM05
Crocodylus niloticus	Humerus	12.56	90	Mo 0.3, Au, 0.1	200	PCO EDGE	LuAG_500	BM	N.A.	8000	NO	YES	0.04	BM05
Crocodylus niloticus	Ulna	12.56	90	Mo 0.3, Au, 0.1	200	PCO EDGE	LuAG_500	BM	N.A.	8000	NO	YES	0.04	BM05
† aff. Deinonychus antirrhopus	Ulna	6.46	88	Al, 65	225	PCO EDGE	GGG_100	BM	N.A.	6000	NO	YES	0.04	BM05
† Rhamphorhynchus sp.	Humerus	4.24	105	Al, 65 ; Mo, 0.3	250	PCO EDGE 4.2	LuAG_500	BM	N.A.	4000	x10	YES	0.08	BM05
† Rhamphorhynchus sp.	Ulna	4.24	105	Al, 65 ; Mo, 0.3	250	PCO EDGE 4.2	LuAG_500	BM	N.A.	4000	x10	YES	0.08	BM05
