# Supplementary material for: Wing bone geometry reveals active flight in Archaeopteryx
Source: Nat Commun. 2018 Mar 13;9:923. doi: 10.1038/s41467-018-03296-8 (PMC5849612; doi:10.1038/s41467-018-03296-8)
Supplement: Supplementary file 7 — Supplementary Data 4 [file 41467_2018_3296_MOESM7_ESM.xlsx]

## Sheet: Sheet1
Node or Terminal #	Split or Node	Taxon	First appearance (older bound, Ma)	Last appearance (younger bound, Ma)	Source	Standardised (Daughter node + 4MY)	Date (Ma)	Remarks (references between parentheses)
2	Pseudosuchia - Ornithosuchia	Oldest Pseudosuchia	252.17		27	no	252.17	Trace fossils excluded; Aetosauria indet. (Antofagasta, Chile).
3	Pterosauramorpha - Dinosauromorpha					yes: Node 4 + 4 MY	241
4	Saurischia - Ornithischia	Oldest Ornitischia	237		27	no	237
5	Coelurosauria - Allosauroidea	Oldest Coelurosauria	201.3		27	no	201.3	Trace fossils excluded; Eshanosaurus deguchiianus (Eshan, China).
6	Compsognathidae - Maniraptoriformes					yes: Node 6 + 4 MY	205.3
7	Dromaeosauridae - Averaptora	Oldest Dromaeosauridae	168.3		27	no	168.3
8	Archaeopteryx - Euavialae	Oldest unequivocal Aves (= Archaeopteryx)	152.1		27	no	152.1	Reports for earlier Aves are equivocal.
9	Confuciusornithidae - Ornithothoraces	Oldest Confuciusornithidae	145		27	no	145
10	Paleognathae - Neognathae				28	no	100
11	Galloanserae - Neoaves				28	no	88.5
12	Columbea - Passerea				28	no	69.5
13	Otidimorphae - other Passerea				28	no	67.5
14	(Cursorimorphae+Opisthocomus) - (Aequornithia+Telluraves)				28	no	67
15	Aequornithia - Telluraves				28	no	65
16	Australaves - Afroaves				28	no	63.5
17	Falconiformes - Psittacopasserae				28	no	60
18	Falco tinnunculus				Extant	no	0	Falco tinnunculus is not in PaleoDB: Falco is.
19	Psittaciformes - Passeriformes				28	no	54.5
20	Nymphicus hollandicus				Extant	no	0	Nymphicus hollandicus is not in PaleoDB: Cacatuidae is.
21	Corvidae - other Passeridae					yes: Node 24 + 4 MY	17.6
22	Pica - Corvus	Oldest Corvus	11.1		27	no	11.1
23	Pica pica				Extant	no	0
24	Corvus corone				Extant	no	0	Corvus corone is not in PaleoDB (lacks formal opinion data): Corvus is.
25	Fringilidae - ((Sylviidae+Paridae)+(Estrildidae+Passeridae))	Oldest Fringillidae	13.6		27	no	13.6
26	Fringilla coelebs				Extant	no	0	Fringilla coelebs is not in PaleoDB: Fringilla is.
27	((Sylviidae+Paridae) - (Estrildidae+Passeridae))					yes: Node 30 + 4 MY	9.333
28	Sylviidae - Paridae	Oldest Paridae	2.588		27	no	2.588
29	Sylvia atricapilla				Extant	no	0	Sylvia atricapilla is not in PaleoDB: Sylviidae is.
30	Cyanistes caeruleus				Extant	no	0	Cyanistes cyaneus is not in PaleoDB: Paridae is.
31	Estrildidae - Passeridae	Oldest Passeridae	5.333		27	no	5.333
32	Passer domesticus				Extant	no	0	Passer domesticus is not in PaleoDB: Passer is.
33	Erythrura trichroa				Extant	no	0	Erythrura trichroa is not in PaleoDB: Passeriformes is (and Estrilda).
34	Accipitrimorphae - (Coraciimorphae+Strigiformes)				28	no	62.5
35	Buteo - (Circinae+Accipiter)	Oldest Buteo	33.9		27	no	33.9
36	Circinae - Accipiter	Oldest Accipiter	4.9		27	no	4.9
37	Circus cyaneus				Extant	no	0	Circus cyaneus is not in PaleoDB (lacks formal opinion data): Circus is.
38	Accipiter nisus				Extant	no	0
39	Buteo buteo				Extant	no	0
40	Coraciimorphae - Strigiformes				28	no	61.5
41	Tytonidae - Strigidae					yes: Node 42 + 4 MY	28.4
42	Tyto alba				Extant	no	0
43	Otus - (Asio+Strix)					yes: Node 44 + 4 MY	24.4
44	Otus scops				Extant	no	0	Otus scops is not in PaleoDB: Otus is.
45	Asio - Strix	Oldest Strix	20.4		27	no	20.4
46	Asio otus				Extant	no	0	Asio otus is not in PaleoDB: Asio is.
47	Strix aluco				Extant	no	0	Strix aluco is not in PaleoDB: Strix is.
48	Coraciiformes - Piciformes				28	no	42.5
49	Merops apiaster				Extant	no	0	Merops apiaster is not in PaleoDB: Merops is, but without taxonomy.
50	Picus viridis				Extant	no	0	Picus viridis is not in PaleoDB (lacks formal opinion data): Picus is, but without taxonomy.
51	Procellariiformes - (Suliformes+Pelecaniformes)				28	no	62
52	Suliformes - Pelecaniformes				28	no	59
53	Sulidae - Phalacrocoracidae	Oldest Sulidae	48.6		27	no	48.6
54	Morus bassanus				Extant	no	0	Morus bassanus is not in PaleoDB: Morus is.
55	Phalacrocorax carbo				Extant	no	0
56	Threskiornithidae - Ardeidae		58		28	no	58
57	Threskiornis aethiopicus				Extant	no	0	Threskiornis aethiopicus is not in PaleoDB: Threskiorninae is.
58	Bubulcus ibis				Extant	no	0	Bubulcus ibis is not in PaleoDB: Adeinae is.
59	Procellariidae - Diomedeidae	Oldest Diomedeidae	56		27	no	56
60	Macronectes - Procellaria	Oldest Procellaria	5.333		27	no	5.333
61	Macronectes giganteus				Extant	no	0	Macronectes giganteus is not in PaleoDB: Macronectes is, but without taxonomy.
62	Procellaria aequinoctialis				Extant	no	0
63	Thalassarche - Diomedea	Oldest Diomedea	15.97		27	no	15.97
64	Thalassarche melanophris				Extant	no	0	Thalassarche melanophris is not in PaleoDB: Thalassarche is.
65	Diomedea sanfordi				Extant	no	0	Diomedea sanfordi is not in PaleoDB: Diomedea is.
66	Gruimorphae - Opisthocomiformes		66		28	no	66
67	Charadriiformes - Gruiformes		64		28	no	64
68	Burhinidae - other Charadriiformes	Oldest Burhinidae	50.3		27	no	50.3
69	Burhinus oedicnemus				Extant	no	0	Burhinus oedicnemus is not in PaleoDB: Burhinus is.
70	Scolopaci - Lari					yes: Node 73 + 4 MY	46.03
71	Calidris - Scolopax	Oldest Calidris	16		27	no	16
72	Calidris alpina				Extant	no	0	Calidris alpina is not in PaleoDB: Calidris is.
73	Scolopax rusticola				Extant	no	0	Scolopax rusticola is not in PaleoDB: Scolopax is.
74	Lari - Panalcidae					yes: Node 74 + 4 MY	42
75	Mancallinae - Alcidae	Oldest Alcidae	38		27	no	38
76	Mancalla cedrosensis	Youngest Mancalla cedrosensis		3.6	27	no	3.6
77	Pinguinus - Alcini					yes: Node 78 + 4 MY	20
78	Pinguinus impennis	Youngest Pinguinus impennus		0.000171	29	no	0.00171	Extinct "1844 or shortly thereafter" (29).
79	Alca - Uria	Oldest Alca	16		27	no	16
80	Alca torda				Extant	no	0
81	Uria aalge				Extant	no	0
82	Sterninae - Larinae					yes: Node 83 + 4 MY	41.9
83	Sterna albifrons				Extant	no	0	Sterna albifrons is not in PaleoDB: Sterna is.
84	Rissa - (Chroicocephalus+Larus)					yes: Node 85 + 4 MY	37.9
85	Rissa tridactyla				Extant	no	0
86	Chroicocephalus - Larus	Oldest Larus	33.9		27	no	33.9
87	Chroicocephalus ridibundus				Extant	no	0	Chroicocephalus ridibundus is not in PaleoDB: Larus ridibundus is, but without specimens. We follow Pons et al. (31) in recognition of the genus Chroicocephalus.
88	Larus argentatus - Larus fuscus	Oldest Larus argentatus	5.333		27	no	0
89	Largus argentatus				Extant	no	0
90	Larus fuscus				Extant	no	0	Larus fuscus is not in PaleoDB: Larus is.
91	Fulica atra				Extant	no	0	Fulica atra is not in PaleoDB: Fulica is.
92	Opisthocomus hoazin				Extant	no	0
93	Cuculiformes - Otidimorphae		65		28	no	65
94	Geococcyx californianus				Extant	no	0	Geococcyx californianus is not in PaleoDB: Geococcyx is, but without taxonomy.
95	Otidiformes - Musophagiformes		62		28	no	62
96	Tetrax tetrax				Extant	no	0	Tetrax tetrax is not in PaleoDB, Otis is.
97	Musophaga violacea				Extant	no	0	Musophaga violacea is not in PaleoDB: Musophaga is (but erroneously recorded as "cuckoo").
98	Phoenicopterimorphae - Columbimorphae		68		28	no	68
99	Podiceps cristatus				Extant	no	0	Podiceps cristatus is not in PaleoDB: Podiceps is.
100	Columba palumbus - Streptopelia decaocto	Oldest Columba	5.333		27	no	5.3
101	Columba palumbus				Extant	no	0	Columba palumbus is not in PaleoDB: Columba is.
102	Streptopelia decaocto				Extant	no	0	Streptopelia decaocto is not in PaleoDB: Streptopelia is.
103	Anseriformes - Galliformes		66		28	no	66
104	Anserinae - (Tadorninae+(Aythyini+Anatini))					yes: Node 104 + 4 MY	27.03
105	Anserini - Cygninae	Oldest Cygninae	23.03		27	no	23.03	Cygninae is recorded as the daughter taxon of the subfamily Anserinae. Anserinae has Cygnus as a sister taxon.
106	Anser anser domesticus				Extant	no	0	Anser anser domesticus is not in PaleoDB: Anser is.
107	Cygnus olor				Extant	no	0
108	Tadorninae - (Aythyini+Anatini)					yes: Node 109 + 4 MY	23
109	Alopochen sirabensis	Youngest Alopochen sirabensis		0.001359	30	no	0.001359	Alopochen sirabensis is not in PaleoDB: Tadorninae is. Last-occurrence date (median of calibrated radiocarbon range; 30).
110	Aythyini - Anatini	Oldest Anatini	19		27	no	19
111	Aythya fuligula				Extant	no	0	Aythya fuligula is not in PaleoDB: Aythya is.
112	Anas clypeata - Anas platyrhynchos	Oldest Anas clypeata	5.333		27	no	5.333
113	Anas clypeata				Extant	no	0
114	Anas platyrhynchos				Extant	no	0
115	Odontophoridae - Phasianidae	Oldest Odontophoridae	37.2		27	no	37.2
116	Colinus virgianus				Extant	no	0
117	Pavoninae - (Meleagridinae+(Phasianinae+Perdicinae))					yes: Node 118 + 4 MY	9.333
118	Pavo cristatus				Extant	no	0	Pavo cristatus is not in PaleoDB: Pavo is.
119	Meleagridinae - (Phasianinae+Perdicinae)	Oldest Meleagridinae	5.333		27	no	5.333
120	Meleagris gallopavo				Extant	no	0
121	Phasianinae - Perdicinae	Oldest Phasianinae	0.126		27	no	0.126	Phasianus colchicus is not in PaleoDB: Phasianus is. Oldest record "Phasianus" mioceanus is incorrect; considers the grouse Archaeophasianus mioceanus (32).
122	Phasianus colchicus				Extant	no	0
123	Perdix perdix				Extant	no	0	Perdix perdix is not in PaleoDB: Perdicinae is.
124	Struthioniformes - Notopalaeognathae		84		28	no	84	PaleoDB conflicts with Jarvis et al. (28) with respect to "Struthioniformes".
125	Rheidae - Apterygidae	Oldest Rheidae	58.7		27	no	58.7
126	Rhea americana				Extant	no	0
127	Apteryx australis				Extant	no	0	Apteryx australis is not in PaleoDB: Apteryx is.
128	Struthio camelus				Extant	no	0
129	Enantiornithes - Euornithes	Oldest Enantiornithes	139.8		27	no	139.8	Reports for earlier Enantiornithes are equivocal or too broadly constrained temporally.
130	Enantiornithes	Youngest Enantiornithes		66	27	no	113
131	Confuciusornis sanctus	Youngest Confuciusornis sanctus		122.46	27	no	122.46
132	Archaeopteryx 5 - Archaeopteryx 7 - Archaeopteryx 9					yes: Node 130 + 4 MY	149
133	Archaeopteryx 5	Youngest unequivocal Archaeopteryx sp.		145	27	no	145	Reports for later Archaeopteryx sp. are equivocal.
134	Archaeopteryx 7	Youngest unequivocal Archaeopteryx sp.		145	27	no	145	Reports for later Archaeopteryx sp. are equivocal.
135	Archaeopteryx 9	Youngest unequivocal Archaeopteryx sp.		145	27	no	145	Reports for later Archaeopteryx sp. are equivocal.
136	Deinonychus antirrhopus	Youngest Deinonychus antirrhopus		100.5	27	no	100.5
137	Compsognathus longipes	Youngest Compsognathus longipes		145	27	no	145
138	Allosauria - Neovenatoridae	Oldest Allosauria		171.6	27	no	171.6
139	Allosaurus fragilis	Youngest Allosaurus fragilis		145	27	no	145	Material not referred further than generic level (6).
140	Australovenator wintonensis	Youngest Australovenator wintonensis		93.5	27	no	93.5
141	Tenontosaurus tilletti	Youngest Tenontosaurus tilletti		100.5	27	no	100.5
142	Rhamphorhynchidae - Pterodactylomorpha	Oldest Rhamphorhynchidae	201.3		27	no	201.3
143	Rhamphorhynchus sp.	Youngest Rhamphorhynchus		145	27	no	145
144	Brasileodactylus araripensis	Youngest Brasileodactylus araripensis		109	27	no	109
145	Alligatoridae - Crocodylidae	Oldest Crocodylidae	150.3		27	no	150.3
146	Alligator mississippiensis				Extant	no	0
147	Crocodylus niloticus				Extant	no	0
