# Supplementary material for: Wing bone geometry reveals active flight in Archaeopteryx
Source: Nat Commun. 2018 Mar 13;9:923. doi: 10.1038/s41467-018-03296-8 (PMC5849612; doi:10.1038/s41467-018-03296-8)
Supplement: Supplementary file 8 — Supplementary Data 5 [file 41467_2018_3296_MOESM8_ESM.xlsx]

## Sheet: Sheet1
Phylogenetic ANCOVA of Training Taxa
Locomotor group ~ Parameters, body mass as covariate
Locomotor division	Variate	Covariate	Element	F-Value Variate (non-phyl. Ancova)	F-Value Covariate ( non-phyl. Ancova)	Pr (>F) Variate (Group)	Pr (>F) Covariate (Body mass)	F_Variate (Group)	F_Covariate (Body mass)	Phylogenetic pVariate (Group)	Phylogenetic pCovariate (Body mass)
Viscor et al. (1)	CA/TA_h	Body mass	Humerus	17.35	1.77	1.42e-14	0.189	9960	1096	0.004	0.8904
Viscor et al. (1)	J/M_h	Body mass	Humerus	2.965	12.895	0.00301	0.000703	3893	5564	0.6107	0.4436
Viscor et al. (1)	CA/TA_u	Body mass	Ulna	15.305	0.489	1.84e-13	0.487	9907	263	0.0093	0.9737
Viscor et al. (1)	J/M_u	Body mass	Ulna	13.97	20.55	1.13e-12	3.18e-05	9983	9784	0.0017	0.0216
Close et al. (2)	CA/TA_h	Body mass	Humerus	14.746	1.497	3.87e-13	0.226	9920	978	0.008	0.9022
Close et al. (2)	J/M_h	Body mass	Humerus	6.435	18.371	5.65e-07	7.38e-05	8539	7185	0.1461	0.2815
Close et al. (2)	CA/TA_u	Body mass	Ulna	17.349	0.505	1.43e-14	0.48	9951	275	0.0049	0.9725
Close et al. (2)	J/M_u	Body mass	Ulna	21.25	28.18	< 2e-16	2.05e-06	9987	9925	0.0013	0.0075
							Significant (95% CI)				Significant (95% CI)
							Non-significant (95% CI)				Non-significant (95% CI)
